# Supplementary material for: Citizen Stance towards Mandatory COVID-19 Vaccination and Vaccine Booster Doses: A Study in Colombia, El Salvador and Spain
Source: Vaccines (Basel). 2022 May 15;10(5):781. doi: 10.3390/vaccines10050781 (PMC9147164; doi:10.3390/vaccines10050781)
Supplement: Supplementary file 1 [file vaccines-10-00781-s001.zip]

Archive with 1 entries (1 files):
- vaccines-1712712-supplementary.pdf
